# Supplementary material for: A statistical atlas of cerebral arteries generated using multi-center MRA datasets from healthy subjects
Source: Sci Data. 2019 Apr 11;6:29. doi: 10.1038/s41597-019-0034-5 (PMC6472360; doi:10.1038/s41597-019-0034-5)
Supplement: Supplementary file 1 — Download metadata file [file 41597_2019_34_MOESM1_ESM.zip]

Archive with 3 entries (3 files):
- a_Forkert479_assay.txt
- s_Forkert479_study.txt
- i_Investigation.txt
