# Supplementary material for: A statistical atlas of cerebral arteries generated using multi-center MRA datasets from healthy subjects
Source: Sci Data. 2019 Apr 11;6:29. doi: 10.1038/s41597-019-0034-5 (PMC6472360; doi:10.1038/s41597-019-0034-5)
Supplement: Supplementary file 1 — Download metadata file [file 41597_2019_34_MOESM1_ESM.zip › a_Forkert479_assay.txt]

Sample Name	Protocol REF	Parameter Value[instrument]	Parameter Value[manufacturer]	Protocol REF	Assay Name	Raw Data File	Comment[Data Repository]	Comment[Data Record Accession]	Comment[Data Record URI]	Protocol REF	Derived Data File	Comment[Data Repository]	Comment[Data Record Accession]	Comment[Data Record URI]	Protocol REF	Derived Data File	Comment[Data Repository]	Comment[Data Record Accession]	Comment[Data Record URI]
IXI-HH	Pre-processing	Intera 3T MRI scanner	Philips Medical Systems	Atlas generation	Average Time-of-Flight magnetic resonance angiography atlas	tofAverage.nii.gz	figshare	doi:10.6084/m9.figshare.c.4215089	https://doi.org/10.6084/m9.figshare.c.4215089	Atlas generation	vesselProbabilities.nii.gz	figshare	doi:10.6084/m9.figshare.c.4215089	https://doi.org/10.6084/m9.figshare.c.4215089	Atlas generation	vesselRadius.nii.gz;vesselRadiusStd.nii.gz	figshare	doi:10.6084/m9.figshare.c.4215089	https://doi.org/10.6084/m9.figshare.c.4215089
IXI-Guys	Pre-processing	Gyroscan Intera 1.5T	Philips Medical Systems	Atlas generation	Average Time-of-Flight magnetic resonance angiography atlas	tofAverage.nii.gz	figshare	doi:10.6084/m9.figshare.c.4215089	https://doi.org/10.6084/m9.figshare.c.4215089	Atlas generation	vesselProbabilities.nii.gz	figshare	doi:10.6084/m9.figshare.c.4215089	https://doi.org/10.6084/m9.figshare.c.4215089	Atlas generation	vesselRadius.nii.gz;vesselRadiusStd.nii.gz	figshare	doi:10.6084/m9.figshare.c.4215089	https://doi.org/10.6084/m9.figshare.c.4215089
UNC	Pre-processing	Allegra 3T MR scanner	Siemens Medical Systems Inc	Atlas generation	Average Time-of-Flight magnetic resonance angiography atlas	tofAverage.nii.gz	figshare	doi:10.6084/m9.figshare.c.4215089	https://doi.org/10.6084/m9.figshare.c.4215089	Atlas generation	vesselProbabilities.nii.gz	figshare	doi:10.6084/m9.figshare.c.4215089	https://doi.org/10.6084/m9.figshare.c.4215089	Atlas generation	vesselRadius.nii.gz;vesselRadiusStd.nii.gz	figshare	doi:10.6084/m9.figshare.c.4215089	https://doi.org/10.6084/m9.figshare.c.4215089
