# Supplementary material for: A statistical atlas of cerebral arteries generated using multi-center MRA datasets from healthy subjects
Source: Sci Data. 2019 Apr 11;6:29. doi: 10.1038/s41597-019-0034-5 (PMC6472360; doi:10.1038/s41597-019-0034-5)
Supplement: Supplementary file 1 — Download metadata file [file 41597_2019_34_MOESM1_ESM.zip › s_Forkert479_study.txt]

Source Name	Characteristics[organism]	Term Source REF	Term Accession Number	Characteristics[organism part]	Term Source REF	Term Accession Number	Protocol REF	Sample Name	Factor Value[sex]	Factor Value[age]	Factor Value[ethnicity]
Hammersmith Hospital IXI-HH database	Homo sapiens	NCBITaxon	NCBITaxon:9607	brain	UBERON	UBERON:0000955	Datasets	IXI-HH		20-82	white;asian;hispanic;black;other
Guys hospital IXI-Guys database	Homo sapiens	NCBITaxon	NCBITaxon:9607	brain	UBERON	UBERON:0000955	Datasets	IXI-Guys		20-86	white;asian;hispanic;black;other
CASILab at The University of North Carolina at Chapel Hill UNC database	Homo sapiens	NCBITaxon	NCBITaxon:9607	brain	UBERON	UBERON:0000955	Datasets	UNC		19-68	white;asian;hispanic;black;other
