# Supplementary material for: A statistical atlas of cerebral arteries generated using multi-center MRA datasets from healthy subjects
Source: Sci Data. 2019 Apr 11;6:29. doi: 10.1038/s41597-019-0034-5 (PMC6472360; doi:10.1038/s41597-019-0034-5)
Supplement: Supplementary file 1 — Download metadata file [file 41597_2019_34_MOESM1_ESM.zip › i_Investigation.txt]

# Investigation File generated for Scientific Data with Investigation File Authoring Tool version 0.1.0 on 18/03/2019 - This metadata file is CC0
ONTOLOGY SOURCE REFERENCE
Term Source Name	NCBITaxon	UBERON	OBI	ERO	NIFDYS	EFO	NCIT
Term Source File	http://data.bioontology.org/ontologies/NCBITAXON	http://data.bioontology.org/ontologies/UBERON	http://data.bioontology.org/ontologies/OBI	http://data.bioontology.org/ontologies/ERO	http://data.bioontology.org/ontologies/NIFDYS	http://data.bioontology.org/ontologies/EFO	http://data.bioontology.org/ontologies/NCIT
Term Source Version	2016AB	releases/2014-06-15	2014-08-18	2013-08-02	1.5 (December, 2012)	2.105	17.06d
Term Source Description	National Center for Biotechnology Information (NCBI) Organismal Classification	Uber Anatomy Ontology	Ontology for Biomedical Investigations	Eagle-I Research Resource Ontology	Neuroscience Information Framework (NIF) Dysfunction Ontlogy	Experimental Factor Ontology	National Cancer Institute Thesaurus
INVESTIGATION
Investigation Identifier
Investigation Title
Investigation Description
Investigation Submission Date
Investigation Public Release Date
INVESTIGATION PUBLICATIONS
Investigation PubMed ID
Investigation Publication DOI
Investigation Publication Author List
Investigation Publication Title
Investigation Publication Status
Investigation Publication Status Term Accession Number
Investigation Publication Status Term Source REF
INVESTIGATION CONTACTS
Investigation Person Last Name
Investigation Person Mid Initials
Investigation Person First Name
Investigation Person Address
Investigation Person Phone
Investigation Person Fax
Investigation Person Email
Investigation Person Affiliation
Investigation Person Roles
Investigation Person Roles Term Accession Number
Investigation Person Roles Term Source REF
STUDY
Study Identifier	10.1038/s41597-019-0034-5
Study Title	A statistical atlas of cerebral arteries generated using multi-center MRA datasets from healthy subjects
Study Submission Date	31/08/2018
Study Public Release Date	11/04/2019
Study Description	https://www.nature.com/articles/s41597-019-0034-5
Study File Name	s_Forkert479_study.txt
Comment[Subject Keywords]	""
Comment[Manuscript Licence]	CC BY-4.0
Comment[Experimental Metadata Licence]	CC0
Comment[Supplementary Information File Name]
Comment[Supplementary Information File Type]
Comment[Supplementary Information File URL]
Comment[Data Repository]	figshare
Comment[Data Record Accession]	doi:10.6084/m9.figshare.c.4215089
Comment[Data Record URI]	https://doi.org/10.6084/m9.figshare.c.4215089
STUDY DESIGN DESCRIPTORS
Study Design Type	feature extraction objective	anatomical image analysis objective	data integration objective
Study Design Type Term Accession Number	OBI:0200005	ERO:0100127	ERO:0100092
Study Design Type Term Source REF	OBI	ERO	ERO
STUDY PUBLICATIONS
Study PubMed ID	""
Study Publication DOI	doi:10.3414/ME13-02-0001
Study Publication Author List	""
Study Publication Title	""
Study Publication Status	published
Study Publication Status Term Accession Number	
Study Publication Status Term Source REF	
STUDY FACTORS
Study Factor Name	age	ethnicity	sex
Study Factor Type	age	ethnic group	sex
Study Factor Type Term Accession Number	PATO:0000011	http://www.ebi.ac.uk/efo/EFO_0001799	PATO:0000047
Study Factor Type Term Source REF	NIFDYS	EFO	EFO
STUDY ASSAYS
Study Assay Measurement Type	brain blood vessel
Study Assay Measurement Type Term Accession Number	UBERON:0003499
Study Assay Measurement Type Term Source REF	EFO
Study Assay Technology Type	MRI-Based Angiogram
Study Assay Technology Type Term Accession Number	NCIT:C114867
Study Assay Technology Type Term Source REF	NCIT
Study Assay Technology Platform	instrument;manufacturer
Study Assay File Name	a_Forkert479_assay.txt
STUDY PROTOCOLS
Study Protocol Name	Datasets	Pre-processing	Atlas generation
Study Protocol Type	information acquisition	data pre-processing operation	data transformation
Study Protocol Type Term Accession Number	OBI:0600013	ERO:0100312	OBI:0200000
Study Protocol Type Term Source REF	OBI	ERO	ERO
Study Protocol Description			
Study Protocol URI	""	""	""
Study Protocol Version			
Study Protocol Parameters Name	""	instrument;manufacturer	""
Study Protocol Parameters Name Term Accession Number	""	""	""
Study Protocol Parameters Name Term Source REF	""	""	""
Study Protocol Components Name	""	""	""
Study Protocol Components Type	""	""	""
Study Protocol Components Type Term Accession Number	""	""	""
Study Protocol Components Type Term Source REF	""	""	""
STUDY CONTACTS
Study Person Last Name	Mouches	Forkert
Study Person First Name	Pauline	Nils D.
Study Person Mid Initials
Study Person Email	pauline.mouches@ucalgary.ca	nils.forkert@ucalgary.ca
Study Person Phone
Study Person Fax
Study Person Address
Study Person Affiliation	Department of Radiology, University of Calgary, Calgary, Canada	Department of Radiology, University of Calgary, Calgary, Canada
Study Person Roles
Study Person Roles Term Accession Number
Study Person Roles Term Source REF
Comment[Study Person ORCID]	""	0000-0003-2556-3224
Comment[Funder]
Comment[FundRef ID]
Comment[Funder Term Source REF]
Comment[Grant Identifier]
